# Supplementary material for: Distributed Intelligent Battery Management System Using a Real-World Cloud Computing System
Source: Sensors (Basel). 2023 Mar 24;23(7):3417. doi: 10.3390/s23073417 (PMC10098843; doi:10.3390/s23073417)
Supplement: Supplementary file 1 [file sensors-23-03417-s001.zip]

Archive with 1 entries (1 files):
- sensors-2276244-supplementary.pdf
